# Supplementary material for: Paradoxical Effect of Chloroquine Treatment in Enhancing Chikungunya Virus Infection
Source: Viruses. 2018 May 17;10(5):268. doi: 10.3390/v10050268 (PMC5977261; doi:10.3390/v10050268)
Supplement: Supplementary file 1 [file viruses-10-00268-s001.zip]

Archive with 3 entries (2 files):
- suppl/
- suppl/4.viruses-302504 suppl 1.pdf
- suppl/4.viruses-302504 suppl 2.pdf
